# Supplementary material for: Gene flow as a simple cause for an excess of high‐frequency‐derived alleles
Source: Evol Appl. 2020 Jun 2;13(9):2254–63. doi: 10.1111/eva.12998 (PMC7513730; doi:10.1111/eva.12998)
Supplement: Supplementary file 11 — Supplementary Material [file EVA-13-2254-s011.xlsx]

## Sheet: Sheet1
Supp. Info 11 – Demographic inferences carried out for ten populations from the 1000Genomes panel, under four scenarios shown in Supp. Figure 3: admixture, immigration, or genetic isolation with or without Allelic-State mis-assignment (ASM). In yellow, the maximum likelihood estimated compared to the maximum observed and the highest relative likelihood (derived from the Akaike information criteri…
REGION	POPULATION	MODEL	LOG LIKELIHOOD			Akaike information criterion			ASM (%)	Population sizes (haploid)						Times (generations)					Admixture/Immigration rates
			Max Observed	Max Estimated (MaxLhood)	(Observed - Estimated)	Nb of parameters (Np)	AIC =2*Np - 2*MaxLhood*ln(10)	Relative likelihood =exp((AICmin-AICi)/2)		NCUR	NBOT1	NPREV	NBOT2	NPAST	NBOT3	TBot1	TBot2	TBot3	TDiv	TAdm	a	NCUR x m
AFRICA	Yoruba in Ibadan, Nigeria YRI	Admixture	-267532	-267537	4.411	12	1.23208e+06	0.000206734		1497	62	42256	23	46174	1726	969	4746	8797	3750	161	0.0058425
		Immigration	-267532	-267535	2.283	11	1.23206e+06	0.075458		33656	1489	52202	1735	21567	199	1844	15653	22432	20666			1.10395
		Isolation	-267532	-267666	133.752	9	1.23267e+06	1.89363e-132		336028	1642	92338	3683	42867	108	680	2724	13193
		Isolation with ASM	-267532	-267534	1.595	10	1.23206e+06	1	2.75423	568872	10732	32531	5503	62174	104	240	11043	19473
	Luhya in Webuye, Kenya LWK	Admixture	-270496	-270505	8.85	12	1.24574e+06	3.65099e-05		20973	1513	30839	4391	17408	86	913	7855	13431	10628	217	0.0615691
		Immigration	-270496	-270510	14.115	11	1.24577e+06	5.39145e-10		346724	1700	51714	645	17778	2755	953	22139	28405	22445			21.3676
		Isolation	-270496	-270613	116.906	9	1.24624e+06	6.44606e-112		2399	61	1543	3682	76289	2338	1046	4579	13040
		Isolation with ASM	-270496	-270501	5.281	10	1.24572e+06	1	2.75423	194122	4339	82223	1105	68543	164	827	6022	25279
EUROPE	Iberian Population in Spain IBS	Admixture	-200185	-200187	1.347	12	921918	1		874247	424	37748	1388	61783	1087	386	6488	9437	7388	235	0.108532
		Immigration	-200185	-200187	1.977	11	921919	0.637227		304916	372	37501	2977	34776	1072	355	10896	16332	9375			93.8818
		Isolation	-200185	-200246	60.586	9	922185	1.15847e-58		23394	536	42976	150	14419	3719	1254	8578	11517
		Isolation with ASM	-200185	-200189	3.893	10	921925	0.0210179	4.7863	675170	13791	41756	887	29321	7057	289	2483	11359
	British in England and Scotland GBR	Admixture	-195964	-195967	2.667	12	902484	0.0556431		7437	495	67336	822	13857	3899	714	7991	20913	3630	48	0.0677564
		Immigration	-195964	-195969	4.865	11	902492	0.00095875		491314	421	59759	5995	23138	396	274	8230	9956	8759			156.721
		Isolation	-195964	-195990	26.436	9	902587	1.90237e-24		12595	493	28513	76	52312	3352	648	6225	12060
		Isolation with ASM	-195964	-195966	2.281	10	902478	1	3.98107	11248	482	20518	1214	2995	2744	853	8563	12862
SOUTH ASIA	Punjabi from Lahore, Pakistan PJL	Admixture	-203856	-203860	3.67	12	938834	0.0987213		408833	766	63481	996	38118	690	365	1523	12271	7737	248	0.0846846
		Immigration	-203856	-203860	3.321	11	938830	0.599385		889990	382	92924	5111	19936	6440	420	7111	13574	9148			201.915
		Isolation	-203856	-203903	46.857	9	939027	1.28912e-43		22083	531	32048	3843	6392	7177	777	5715	14787
		Isolation with ASM	-203856	-203860	3.533	10	938829	1	4.36516	673578	7511	34385	1015	29933	4010	583	2463	4513
	Bengali from Bangladesh BEB	Admixture	-204453	-204457	4.155	12	941582	0.112308		10682	465	42437	3579	76567	114	928	3334	11961	1635	10	0.0605203
		Immigration	-204453	-204457	4.337	11	941581	0.200773		106965	421	33578	6897	11221	6898	307	10531	18368	1245			69.9231
		Isolation	-204453	-204492	39.284	9	941738	1.67608e-35		25998	504	32397	115	15320	5285	839	7856	13517
		Isolation with ASM	-204453	-204457	4.074	10	941577	1	4.36516	964442	6243	24785	644	80951	1188	858	3085	11172
EAST ASIA	Kinh in Ho Chi Minh City, Vietnam KHV	Admixture	-185404	-185406	2.202	12	853850	0.0687719		23473	550	17623	2904	86556	168	616	6389	12694	3167	240	0.0591982
		Immigration	-185404	-185407	3.457	11	853853	0.0103922		391684	686	18949	7565	28848	8678	399	12245	13904	4890			73.335
		Isolation	-185404	-185432	28.53	9	853965	6.49074e-27		17916	446	20855	80	40877	7569	547	6016	11796
		Isolation with ASM	-185404	-185406	1.908	10	853844	1	3.98107	15825	348	25322	5072	4100	962	773	8181	13983
	Japanese in Tokyo, Japan JPT	Admixture	-182419	-182423	3.467	12	840112	0.0173945		10574	551	15558	116	43537	5834	616	9813	12104	6030	267	0.010931
		Immigration	-182419	-182422	2.712	11	840107	0.268971		44497	2442	72065	345	85613	549	130	260	5614	4828			54.2952
		Isolation	-182419	-182441	21.65	9	840190	2.29242e-19		20665	402	62347	119	63757	3697	833	8251	13311
		Isolation with ASM	-182419	-182422	2.576	10	840104	1	3.98107	22008	716	15846	6383	80180	140	992	7916	17185
AMERICA	Colombians from Medellin. Colombia CLM	Admixture	-215588	-215593	4.49	12	992866	0.115533		11076	602	18967	98	61795	5847	752	11961	19502	5205	11	0.0681023
		Immigration	-215588	-215592	3.987	11	992862	1		81129	5063	31356	453	45212	184	298	1436	15669	15059			13.9286
		Isolation	-215588	-215754	165.7	9	993602	1.43083e-161		33361	591	25964	128	15915	5118	1297	8289	14430
		Isolation with ASM	-215588	-215595	6.79	10	992873	0.00427853	5.24807	867917	6379	34902	620	24518	121	417	1890	19227
	Peruvians from Lima, Peru PEL	Admixture	-189252	-189254	2.331	12	871571	0.277783		285719	877	11742	3418	32419	941	468	5028	14887	5854	276	0.0719826
		Immigration	-189252	-189254	2.209	11	871569	1		238401	1183	8151	796	64389	237	420	2551	12865	10360			33.2007
		Isolation	-189252	-189411	159.51	9	872289	3.69478e-157		30908	440	56263	5476	27539	78	662	1024	4789
		Isolation with ASM	-189252	-189255	3.044	10	871571	0.397461	7.58578	687780	10880	35265	5909	10610	5513	735	2338	5599
